# Supplementary material for: Computational Design of Novel Tau-Tubulin Kinase 1 Inhibitors for Neurodegenerative Diseases
Source: Pharmaceuticals (Basel). 2024 Jul 16;17(7):952. doi: 10.3390/ph17070952 (PMC11280166; doi:10.3390/ph17070952)
Supplement: Supplementary file 1 [file pharmaceuticals-17-00952-s001.zip]

Archive with 1 entries (1 files):
- pharmaceuticals-3043013-supplementary.pdf
